# Supplementary material for: Legionnaires’ Disease on the Rise in Switzerland: A Denominator-Based Analysis of National Diagnostic Data, 2007–2016
Source: Int J Environ Res Public Health. 2020 Oct 8;17(19):7343. doi: 10.3390/ijerph17197343 (PMC7579383; doi:10.3390/ijerph17197343)
Supplement: Supplementary file 1 [file ijerph-17-07343-s001.zip]

Archive with 3 entries (3 files):
- PUB-Legio_suppl1_repeated_tests_v2.pdf
- PUB-Legio_suppl3_additional_figures_v2.pdf
- PUB-Legio_suppl2_serology_v3-FINAL-from 2nd proofreading received.pdf
